# Supplementary material for: Knowledge and perceptions of antimicrobial resistance and antimicrobial stewardship among staff at a national cancer referral center in Uganda
Source: Antimicrob Steward Healthc Epidemiol. 2022 Apr 6;2(1):e54. doi: 10.1017/ash.2022.28 (PMC9726558; doi:10.1017/ash.2022.28)
Supplement: Supplementary file 1 [file ashsup.zip]

Archive with 2 entries (2 files):
- S2732494X22000286sup001.docx
- S2732494X22000286sup002.docx
